# Supplementary material for: Comparative Study of Audiovestibular Symptoms between Early and Late Variants of COVID-19
Source: Audiol Res. 2022 Dec 4;12(6):680–95. doi: 10.3390/audiolres12060065 (PMC9774134; doi:10.3390/audiolres12060065)
Supplement: Supplementary file 1 [file audiolres-12-00065-s001.zip]

Archive with 2 entries (2 files):
- Audiovestibular Questionnaire_COVID.pdf
- Supplementary Tables.pdf
